# Supplementary material for: ATHB2 is a negative regulator of germination in Arabidopsis thaliana seeds
Source: Sci Rep. 2021 May 6;11:9688. doi: 10.1038/s41598-021-88874-5 (PMC8102570; doi:10.1038/s41598-021-88874-5)
Supplement: Supplementary file 8 — Supplementary Information 8. [file 41598_2021_88874_MOESM8_ESM.xls]

## Sheet: Data Set explanation
	This dataset has been re-analyzed from Tognacca et al., 2019.
	The RNA-seq data is available at the Gene Expression Omnibus (GEO) with this accession GSE134019.
	Differentially expressed genes were identified using the edgeR v3.4.2 package with FDR < 0.05 (false discovery rate). Genes with a positive logFC value were classified as down-regulated and Genes with a negative logFC value as up-regulated under red light (Tognacca et al., 2019).
	Down-regulated genes are the ones whose expression in FR is higher than in Red treated seeds.

## Sheet: TF DOWN-REG
	LIST OF TRANSCRIPTION FACTORS DOWN-REGULATED
	ATG	GENE SYMBOL	GENE NAME and/or DESCRIPTION	logFC	p - value
	AT2G46970	PIL1	phytochrome interacting factor 3-like 1	5.95734	2.8796e-115
	AT3G62090	PIL2	phytochrome interacting factor 3-like 2	5.62148	2.8925e-290
	AT1G25310	MEE8	maternal effect embryo arrest 8	5.10839	1.8772e-262
	AT4G16780	HB-2	homeobox protein 2	4.57406	2.7229e-215
	AT1G77950	AGL67	AGAMOUS-like 67	4.09138	2.4297e-167
	AT1G74650	MYB31	myb domain protein 31	3.93577	1.91133e-28
	AT2G41070	EEL	ENHANCED EM LEVEL	3.64197	8.761e-154
	AT2G25900	ATCTH	Zinc finger C-x8-C-x5-C-x3-H type family protein	3.42161	8.2797e-144
	AT3G19290	ABF4	ABRE binding factor 4	3.25921	2.686e-121
	AT1G77450	NAC032	NAC domain containing protein 32	3.25511	3.3427e-106
	AT1G36060	AT1G36060	Integrase-type DNA-binding superfamily protein	3.13144	4.88854e-78
	AT3G26790	FUS3	FUSCA 3	3.11366	1.0678e-26
	AT5G18450	AT5G18450	Integrase-type DNA-binding superfamily protein	2.98574	2.0982e-141
	AT5G59340	WOX2	WUSCHEL related homeobox 2	2.96532	1.3233e-66
	AT1G75490	AT1G75490	Integrase-type DNA-binding superfamily protein	2.95302	4.78632e-65
	AT4G27310	BBX28	B-box domain protein 28	2.86473	1.20143e-46
	AT2G34600	JAZ7	jasmonate-zim-domain protein 7	2.86313	1.63274e-13
	AT5G57660	COL5	CONSTANS-like 5	2.76662	2.12961e-44
	AT5G47220	ERF2	ethylene responsive element binding factor 2	2.74863	2.68622e-20
	AT5G07500	PEI1	Zinc finger C-x8-C-x5-C-x3-H type family protein	2.70837	1.98518e-15
	AT1G18330	EPR1	EARLY-PHYTOCHROME-RESPONSIVE1	2.67479	1.6097e-124
	AT1G28360	ERF12	ERF domain protein 12	2.66237	1.9693e-35
	AT2G41710	AT2G41710	Integrase-type DNA-binding superfamily protein	2.65301	3.36233e-96
	AT1G01520	ASG4	ALTERED SEED GERMINATION 4	2.59659	1.02319e-53
	AT3G03590	AT3G03590	SWIB/MDM2 domain superfamily protein	2.56786	4.87965e-40
	AT1G50420	SCL3	scarecrow-like 3	2.52406	3.5637e-116
	AT3G62100	IAA30	indole-3-acetic acid inducible 30	2.51721	2.7023e-35
	AT3G10113	AT3G10113	Homeodomain-like superfamily protein	2.5073	3.02417e-61
	AT3G09600	RVE8	REVEILLE 8	2.47301	2.92557e-83
	AT4G39070	BZS1	BZS1	2.44898	3.7967e-14
	AT1G30500	NF-YA7	nuclear factor Y, subunit A7	2.43335	5.0202e-101
	AT1G01250	AT1G01250	Integrase-type DNA-binding superfamily protein	2.40339	7.07738e-25
	AT2G46670	AT2G46670	CCT motif family protein	2.37967	1.04894e-10
	AT5G02840	LCL1	LHY/CCA1-like 1	2.36145	1.0935e-102
	AT3G07500	AT3G07500	Far-red impaired responsive (FAR1) family protein	2.33935	4.33159e-70
	AT1G01720	ATAF1	NAC (No Apical Meristem) domain transcriptional regulator superfamily protein	2.31427	6.29002e-49
	AT5G67030	ABA1	ABA DEFICIENT 1	2.27065	4.29193e-62
	AT1G46768	RAP2.1	related to AP2 1	2.25627	6.25291e-41
	AT5G61590	AT5G61590	Integrase-type DNA-binding superfamily protein	2.23943	1.94398e-77
	AT4G29190	OZF2	oxidation-related zinc finger 2	2.22222	8.89076e-25
	AT1G13960	WRKY4	WRKY DNA-binding protein 4	2.21085	1.55886e-75
	AT5G67480	BT4	BTB and TAZ domain protein 4	2.20286	3.49404e-59
	AT1G03790	SOM	SOMNUS	2.18486	4.06939e-64
	AT1G21780	AT1G21780	BTB/POZ domain-containing protein	2.1752	2.95998e-60
	AT5G02810	PRR7	pseudo-response regulator 7	2.15832	1.58075e-67
	AT5G54070	HSFA9	heat shock transcription factor A9	2.15729	1.3894e-33
	AT4G26120	AT4G26120	Ankyrin repeat family protein / BTB/POZ domain-containing protein	2.13903	3.14138e-27
	AT5G24470	PRR5	pseudo-response regulator 5	2.13875	2.25841e-18
	AT2G47890	AT2G47890	B-box type zinc finger protein with CCT domain-containing protein	2.13817	3.66072e-71
	AT2G44910	HB4	homeobox-leucine zipper protein 4	2.12917	2.60491e-20
	AT5G52830	WRKY27	WRKY DNA-binding protein 27	2.11902	1.04836e-09
	AT2G46790	PRR9	pseudo-response regulator 9	2.11718	6.92218e-11
	AT4G00220	JLO	JAGGED LATERAL ORGANS	2.07691	3.57461e-13
	AT4G16150	AT4G16150	calmodulin-binding transcription activator 5	2.06388	3.06128e-58
	AT3G48360	BT2	BTB and TAZ domain protein 2	2.06	3.24907e-13
	AT2G46260	LRB1	light-response BTB 1	2.04451	1.51881e-59
	AT4G36900	RAP2.10	related to AP2 10	2.04285	7.37086e-24
	AT3G51880	HMGB1	high mobility group B1	2.04001	5.54657e-57
	AT1G20693	HMGB2	high mobility group B2	2.03879	6.08651e-64
	AT5G61600	ERF104	ethylene response factor 104	2.03431	9.94765e-38
	AT2G29060	AT2G29060	GRAS family transcription factor	2.03319	3.04498e-32
	AT5G54640	RAT5	RESISTANT TO AGROBACTERIUM TRANSFORMATION 5	1.99697	1.81197e-57
	AT5G44260	AT5G44260	Zinc finger C-x8-C-x5-C-x3-H type family protein	1.98898	1.42434e-61
	AT5G20420	CHR42	chromatin remodeling 42	1.98787	2.21197e-24
	AT4G37260	MYB73	myb domain protein 73	1.98151	2.95791e-52
	AT5G60100	PRR3	pseudo-response regulator 3	1.9648	8.04865e-67
	AT3G16770	EBP	ethylene-responsive element binding protein	1.95488	1.42867e-35
	AT4G18880	HSF A4A	heat shock transcription factor A4A	1.94655	1.86872e-28
	AT4G27900	AT4G27900	CCT motif family protein	1.93892	2.16969e-68
	AT5G10140	FLC	FLOWERING LOCUS C	1.92187	2.28307e-59
	AT4G01120	GBF2	G-box binding factor 2	1.9103	3.79372e-71
	AT3G44290	NAC060	NAC domain containing protein 60	1.9005	1.75387e-61
	AT2G13960	AT2G13960	Homeodomain-like superfamily protein	1.87465	5.06627e-10
	AT1G76590	AT1G76590	PLATZ transcription factor family protein	1.85083	9.37699e-44
	AT5G66730	IDD1	INDETERMINATE DOMAIN 1	1.85062	2.25047e-47
	AT1G69010	BIM2	BES1-interacting Myc-like protein 2	1.84971	8.94442e-59
	AT2G39000	AT2G39000	Acyl-CoA N-acyltransferases (NAT) superfamily protein	1.84916	1.06166e-55
	AT2G35550	BPC7	basic pentacysteine 7	1.84805	1.59287e-28
	AT4G27410	RD26	RESPONSIVE TO DESICCATION 26	1.84665	1.88788e-14
	AT3G54320	WRI1	WRINKLED 1	1.83128	1.3705e-12
	AT1G68190	BBX27	B-box domain protein 27	1.82591	4.57474e-32
	AT1G67310	AT1G67310	Calmodulin-binding transcription activator protein with CG-1 and Ankyrin domain	1.79904	9.25859e-46
	AT3G46640	PCL1	PHYTOCLOCK 1	1.79324	4.26573e-55
	AT2G01940	SGR5	SHOOT GRAVITROPISM 5	1.79203	1.32562e-31
	AT4G01280	AT4G01280	Homeodomain-like superfamily protein	1.78672	2.60429e-59
	AT5G65070	MAF4	MADS AFFECTING FLOWERING 4	1.7737	5.38654e-50
	AT2G23320	WRKY15	WRKY DNA-binding protein 15	1.76763	2.42681e-24
	AT1G49720	ABF1	abscisic acid responsive element-binding factor 1	1.76719	9.22316e-45
	AT1G67100	LBD40	LOB domain-containing protein 40	1.75539	6.81903e-41
	AT4G14720	AT4G14720	TIFY domain/Divergent CCT motif family protein	1.75122	1.84453e-46
	AT2G20400	AT2G20400	myb-like HTH transcriptional regulator family protein	1.73626	8.83999e-49
	AT1G68670	AT1G68670	myb-like transcription factor family protein	1.73289	1.02294e-46
	AT2G46680	HB-7	homeobox 7	1.70442	5.49614e-15
	AT5G42820	U2AF35B	Zinc finger C-x8-C-x5-C-x3-H type family protein	1.70418	4.55844e-34
	AT2G38470	WRKY33	WRKY DNA-binding protein 33	1.69954	8.64971e-26
	AT1G03970	GBF4	G-box binding factor 4	1.68929	1.65899e-48
	AT5G05550	AT5G05550	sequence-specific DNA binding transcription factor	1.68823	2.64715e-32
	AT1G43700	VIP1	VIRE2-interacting protein 1	1.67486	2.11458e-47
	AT1G07530	SCL14	SCARECROW-like 14	1.67196	1.18753e-44
	AT1G01260	AT1G01260	basic helix-loop-helix (bHLH) DNA-binding superfamily protein	1.66457	2.29921e-35
	AT5G61380	TOC1	TIMING OF CAB EXPRESSION 1	1.66038	9.63031e-47
	AT5G65210	TGA1	TGACG sequence-specific binding protein 1	1.65992	2.90872e-33
	AT3G19860	bHLH121	basic Helix-Loop-Helix 121	1.65814	1.011e-42
	AT5G22290	NAC089	NAC domain containing protein 89	1.65395	3.84824e-43
	AT2G35310	AT2G35310	Transcriptional factor B3 family protein	1.64077	1.72533e-52
	AT3G06380	TLP9	tubby-like protein 9	1.62614	1.29014e-45
	AT3G24500	MBF1C	multiprotein bridging factor 1C	1.60966	7.73058e-20
	AT5G08430	AT5G08430	SWIB/MDM2 and Plus-3 and GYF domain-containing protein	1.60844	1.27572e-46
	AT1G01640	AT1G01640	BTB/POZ domain-containing protein	1.59452	1.44283e-08
	AT5G37260	RVE2	REVEILLE 2	1.58583	1.36491e-41
	AT3G10030	AT3G10030	aspartate/glutamate/uridylate kinase family protein	1.58317	1.26743e-37
	AT5G63790	NAC102	NAC domain containing protein 102	1.5822	6.9429e-16
	AT1G72650	TRFL6	TRF-like 6	1.57757	2.11279e-37
	AT4G35580	NTL9	NAC transcription factor-like 9	1.57439	7.39241e-39
	AT3G02990	HSFA1E	heat shock transcription factor A1E	1.56009	1.43482e-37
	AT2G44980	ASG3	ALTERED SEED GERMINATION 3	1.55379	2.31363e-30
	AT3G62260	AT3G62260	Protein phosphatase 2C family protein	1.55246	4.42492e-18
	AT1G27730	STZ	salt tolerance zinc finger	1.55215	7.45093e-14
	AT3G20550	DDL	DAWDLE	1.52727	1.25235e-39
	AT1G04100	IAA10	indoleacetic acid-induced protein 10	1.52212	1.27431e-07
	AT1G32700	AT1G32700	PLATZ transcription factor family protein	1.51582	1.76807e-22
	AT1G21450	SCL1	SCARECROW-like 1	1.51331	1.16652e-36
	AT5G18240	MYR1	myb-related protein 1	1.50647	1.51824e-13
	AT5G38140	NF-YC12	nuclear factor Y, subunit C12	1.4786	4.45744e-23
	AT2G42400	VOZ2	vascular plant one zinc finger protein 2	1.47683	1.08984e-44
	AT2G17820	HK1	histidine kinase 1	1.47488	2.67274e-22
	AT5G04340	ZAT6	zinc finger of Arabidopsis thaliana 6	1.46762	3.99841e-14
	AT1G78080	RAP2.4	related to AP2 4	1.45597	1.9763e-27
	AT5G39660	CDF2	cycling DOF factor 2	1.45209	1.50601e-31
	AT5G29000	PHL1	PHR1-like 1	1.45027	4.23183e-26
	AT5G05130	AT5G05130	DNA/RNA helicase protein	1.44829	8.2064e-29
	AT3G12820	MYB10	myb domain protein 10	1.44753	2.94089e-05
	AT4G36730	GBF1	G-box binding factor 1	1.44674	1.13847e-33
	AT1G17520	AT1G17520	Homeodomain-like/winged-helix DNA-binding family protein	1.44176	7.67842e-37
	AT2G18280	TLP2	tubby like protein 2	1.42378	4.6146e-31
	AT2G01930	BPC1	basic pentacysteine1	1.41161	1.08392e-39
	AT2G47850	AT2G47850	Zinc finger C-x8-C-x5-C-x3-H type family protein	1.39864	2.57924e-38
	AT1G09770	CDC5	cell division cycle 5	1.38645	4.86864e-26
	AT2G34440	AGL29	AGAMOUS-like 29	1.3825	2.14103e-07
	AT3G20910	NF-YA9	nuclear factor Y, subunit A9	1.38044	6.63685e-36
	AT1G15050	IAA34	indole-3-acetic acid inducible 34	1.37744	0.00191544
	AT5G46760	MYC3	Basic helix-loop-helix (bHLH) DNA-binding family protein	1.37736	3.84573e-24
	AT2G36270	ABI5	ABA INSENSITIVE 5	1.36693	5.305e-29
	AT4G06746	RAP2.9	related to AP2 9	1.36208	2.94578e-15
	AT1G18750	AGL65	AGAMOUS-like 65	1.35789	1.41085e-16
	AT3G20770	EIN3	ETHYLENE-INSENSITIVE3	1.35073	2.03788e-28
	AT5G12840	NF-YA1	nuclear factor Y, subunit A1	1.34829	2.81179e-30
	AT4G33280	AT4G33280	AP2/B3-like transcriptional factor family protein	1.33766	1.49421e-08
	AT3G57300	INO80	INO80 ortholog	1.33336	4.83112e-24
	AT2G40950	BZIP17	Basic-leucine zipper (bZIP) transcription factor family protein	1.32975	2.66196e-37
	AT5G16820	HSF3	heat shock factor 3	1.32864	4.53464e-28
	AT3G15270	SPL5	squamosa promoter binding protein-like 5	1.31791	1.03349e-05
	AT3G16940	AT3G16940	calmodulin-binding transcription activator	1.30517	7.18887e-29
	AT1G75540	BBX21	B-box domain protein 21	1.30182	3.80469e-27
	AT1G56170	NF-YC2	nuclear factor Y, subunit C2	1.29964	1.47297e-21
	AT2G16390	DRD1	DEFECTIVE IN RNA-DIRECTED DNA METHYLATION 1	1.29857	8.16535e-23
	AT2G04890	SCL21	SCARECROW-like 21	1.29389	1.66998e-27
	AT1G71130	CRF8	cytokinin response factor 8	1.29113	1.6151e-14
	AT1G78600	LZF1	light-regulated zinc finger protein 1	1.28405	4.05179e-26
	AT3G24520	HSFC1	heat shock transcription factor C1	1.2767	5.54457e-34
	AT2G03340	WRKY3	WRKY DNA-binding protein 3	1.2714	9.14924e-33
	AT5G58340	AT5G58340	myb-like HTH transcriptional regulator family protein	1.26783	6.65611e-13
	AT2G26150	HSFA2	heat shock transcription factor A2	1.26616	5.0438e-09
	AT5G45710	RHA1	ROOT HANDEDNESS 1	1.25124	5.89244e-21
	AT4G37180	AT4G37180	Homeodomain-like superfamily protein	1.24916	2.64443e-28
	AT3G02380	COL2	CONSTANS-like 2	1.24856	1.25606e-11
	AT4G39100	SHL1	short life	1.24825	4.00773e-30
	AT2G02060	AT2G02060	Homeodomain-like superfamily protein	1.24203	1.60581e-07
	AT3G47640	PYE	POPEYE	1.24006	1.07066e-25
	AT5G20510	AL5	alfin-like 5	1.23925	4.02448e-25
	AT3G19580	ZF2	zinc-finger protein 2	1.23846	2.40855e-10
	AT1G78930	AT1G78930	Mitochondrial transcription termination factor family protein	1.23081	5.84279e-28
	AT5G59570	BOA	BROTHER OF LUX ARRHYTHMO	1.22516	3.49493e-22
	AT5G24930	COL4	CONSTANS-like 4	1.22253	4.29142e-23
	AT4G22360	AT4G22360	SWIB complex BAF60b domain-containing protein	1.22133	1.04317e-29
	AT1G20696	HMGB3	high mobility group B3	1.21197	1.02559e-21
	AT4G24150	GRF8	growth-regulating factor 8	1.20918	3.28253e-24
	AT1G53320	TLP7	tubby like protein 7	1.20437	8.86037e-24
	AT1G22190	AT1G22190	Integrase-type DNA-binding superfamily protein	1.20262	8.48188e-18
	AT5G65080	MAF5	MADS AFFECTING FLOWERING 5	1.19886	7.0806e-21
	AT2G19810	OZF1	Oxidation-related Zinc Finger 1	1.19551	8.77873e-25
	AT1G09710	AT1G09710	Homeodomain-like superfamily protein	1.19369	1.22822e-21
	AT3G11100	AT3G11100	sequence-specific DNA binding transcription factor	1.18989	1.27112e-22
	AT1G13450	GT-1	Homeodomain-like superfamily protein	1.18341	1.46279e-29
	AT4G02640	BZO2H1	bZIP transcription factor family protein	1.17679	1.36369e-26
	AT1G32810	AT1G32810		1.17613	6.96995e-23
	AT3G07740	ADA2A	homolog of yeast ADA2 2A	1.17441	7.02186e-27
	AT4G17500	ERF-1	ethylene responsive element binding factor 1	1.17126	2.23267e-09
	AT3G10800	BZIP28	Basic-leucine zipper (bZIP) transcription factor family protein	1.17089	8.77813e-28
	AT2G46270	GBF3	G-box binding factor 3	1.16638	5.89639e-24
	AT1G34370	STOP1	sensitive to proton rhizotoxicity 1	1.16444	8.68259e-19
	AT1G52520	FRS6	FAR1-related sequence 6	1.15842	9.79662e-15
	AT3G61420	AT3G61420	BSD domain (BTF2-like transcription factors, Synapse-associated proteins and DOS2-like proteins)	1.15493	3.77052e-19
	AT4G24020	NLP7	NIN like protein 7	1.15481	2.37948e-24
	AT4G30935	WRKY32	WRKY DNA-binding protein 32	1.15405	8.43294e-21
	AT1G27650	ATU2AF35A	U2 snRNP auxiliary factor small subunit	1.15108	1.38194e-20
	AT2G21240	BPC4	basic pentacysteine 4	1.14789	7.70907e-28
	AT5G38860	BIM3	BES1-interacting Myc-like protein 3	1.14407	6.55436e-29
	AT2G45460	AT2G45460	SMAD/FHA domain-containing protein	1.14406	2.09216e-26
	AT3G58680	MBF1B	multiprotein bridging factor 1B	1.13888	1.64818e-21
	AT5G60850	OBP4	OBF binding protein 4	1.13504	3.83613e-10
	AT1G22985	CRF7	cytokinin response factor 7	1.13209	2.08994e-11
	AT5G18680	TLP11	tubby like protein 11	1.13186	8.38245e-24
	AT4G28640	IAA11	indole-3-acetic acid inducible 11	1.13105	4.058e-13
	AT1G05120	AT1G05120	Helicase protein with RING/U-box domain-containing protein	1.12888	4.49105e-23
	AT5G64750	2001-04-01	ABA REPRESSOR1	1.12596	3.32833e-15
	AT1G76510	AT1G76510	Integrase-type DNA-binding superfamily protein	1.11976	2.38392e-24
	AT4G00270	AT4G00270	ARID/BRIGHT DNA-binding domain-containing protein	1.1178	1.16064e-19
	AT2G21230	AT2G21230	DNA-binding storekeeper protein-related transcriptional regulator	1.11598	2.33858e-22
	AT5G10510	AIL6	Basic-leucine zipper (bZIP) transcription factor family protein	1.11015	2.53488e-21
	AT5G19280	KAPP	kinase associated protein phosphatase	1.10809	4.34875e-18
	AT1G61970	AT1G61970	Mitochondrial transcription termination factor family protein	1.09471	1.27381e-12
	AT4G00730	ANL2	ANTHOCYANINLESS 2	1.09424	1.42752e-17
	AT4G14540	NF-YB3	nuclear factor Y, subunit B3	1.09365	0.000919931
	AT1G78700	BEH4	BES1/BZR1 homolog 4	1.09161	5.31222e-20
	AT4G16420	ADA2B	homolog of yeast ADA2 2B	1.08945	8.3626e-24
	AT5G42520	BPC6	basic pentacysteine 6	1.08118	4.26623e-21
	AT5G47660	AT5G47660	Homeodomain-like superfamily protein	1.07764	2.12827e-17
	AT1G18335	AT1G18335	Acyl-CoA N-acyltransferases (NAT) superfamily protein	1.07206	2.71465e-14
	AT5G08790	ATAF2	NAC (No Apical Meristem) domain transcriptional regulator superfamily protein	1.06908	2.26403e-08
	AT3G55770	WLIM2b	GATA type zinc finger transcription factor family protein	1.06775	3.92792e-20
	AT1G69170	AT1G69170	Squamosa promoter-binding protein-like (SBP domain) transcription factor family protein	1.0671	1.30891e-08
	AT4G13460	SUVH9	SU(VAR)3-9 homolog 9	1.06579	2.38947e-19
	AT1G21000	AT1G21000	PLATZ transcription factor family protein	1.06543	5.23596e-19
	AT2G24260	LRL1	LJRHL1-like 1	1.06494	1.20027e-17
	AT1G33420	AT1G33420	RING/FYVE/PHD zinc finger superfamily protein	1.05946	6.92283e-23
	AT2G23340	DEAR3	DREB and EAR motif protein 3	1.0544	2.77451e-06
	AT1G50600	SCL5	scarecrow-like 5	1.05406	3.29991e-18
	AT4G00940	AT4G00940	Dof-type zinc finger DNA-binding family protein	1.05368	0.000340116
	AT3G55980	SZF1	salt-inducible zinc finger 1	1.04841	2.1026e-10
	AT5G02320	MYB3R-5	myb domain protein 3r-5	1.04642	1.96757e-09
	AT1G10610	AT1G10610	basic helix-loop-helix (bHLH) DNA-binding superfamily protein	1.04027	3.84925e-13
	AT1G76900	TLP1	tubby like protein 1	1.03628	2.0604e-20
	AT5G03500	AT5G03500	Mediator complex, subunit Med7	1.03038	4.51898e-15
	AT2G16770	bZIP23	Basic-leucine zipper (bZIP) transcription factor family protein	1.02902	7.45818e-16
	AT3G47500	CDF3	cycling DOF factor 3	1.02471	2.42516e-06
	AT5G26170	WRKY50	WRKY DNA-binding protein 50	1.01492	3.46916e-07
	AT3G46600	AT3G46600	GRAS family transcription factor	1.01305	1.90808e-14
	AT2G22300	SR1	signal responsive 1	1.00435	1.03871e-19

## Sheet: TF UP-REG
	LIST OF TRANSCRIPTION FACTORS UP-REGULATED
	ATG	GENE SYMBOL	GENE NAME and/or DESCRIPTION	logFC	p - value
	AT1G04880	AT1G04880	HMG (high mobility group) box protein with ARID/BRIGHT DNA-binding domain-containing protein	-1.00109	0.0005014
	AT4G25990	CIL	CCT motif family protein	-1.00502	2.447e-17
	AT1G52150	ATHB-15	Homeobox-leucine zipper family protein / lipid-binding START domain-containing protein	-1.00519	3.095e-15
	AT3G20310	ERF7	ethylene response factor 7	-1.00819	8.949e-15
	AT3G60630	HAM2	HAIRY MERISTEM 2	-1.00885	3.743e-10
	AT1G68550	CRF10	cytokinin response factor 10	-1.017	3.697e-19
	AT1G79580	SMB	NAC (No Apical Meristem) domain transcriptional regulator superfamily protein	-1.01788	1.432e-10
	AT5G42780	HB27	homeobox protein 27	-1.01804	0.0002142
	AT3G55370	OBP3	OBF-binding protein 3	-1.01903	1.02e-05
	AT3G48430	REF6	relative of early flowering 6	-1.02111	7.389e-21
	AT1G79840	GL2	HD-ZIP IV family of homeobox-leucine zipper protein with lipid-binding START domain-containing protein	-1.02195	1.882e-07
	AT3G15210	ERF4	ethylene responsive element binding factor 4	-1.02839	2.369e-09
	AT3G04580	EIN4	ETHYLENE INSENSITIVE 4	-1.03264	1.488e-19
	AT2G02740	WHY3	WHIRLY 3	-1.04028	5.419e-23
	AT3G54810	BME3	BLUE MICROPYLAR END 3	-1.04217	3.808e-08
	AT2G36026	AT2G36026	Ovate family protein	-1.04218	0.0009851
	AT4G28790	AT4G28790	basic helix-loop-helix (bHLH) DNA-binding superfamily protein	-1.04301	6.726e-11
	AT1G27050	AT1G27050	homeobox leucine zipper protein	-1.05068	2.622e-16
	AT5G60120	TOE2	target of early activation tagged (EAT) 2	-1.05717	1.738e-13
	AT2G37630	AS1	myb-like HTH transcriptional regulator family protein	-1.05955	2.735e-12
	AT3G06740	GATA15	GATA transcription factor 15	-1.06114	6.127e-06
	AT5G08070	TCP17	TCP domain protein 17	-1.06929	0.0002222
	AT2G35605	AT2G35605	SWIB/MDM2 domain superfamily protein	-1.07636	6.655e-20
	AT4G21430	B160	protein B160	-1.07655	6.577e-07
	AT3G53680	AT3G53680	Acyl-CoA N-acyltransferase with RING/FYVE/PHD-type zinc finger domain-containing protein	-1.08729	7.167e-07
	AT1G68120	BPC3	basic pentacysteine 3	-1.08824	0.0005488
	AT1G51190	PLT2	Integrase-type DNA-binding superfamily protein	-1.09686	4.716e-05
	AT4G26810	AT4G26810	SWIB/MDM2 domain superfamily protein	-1.09952	3.474e-19
	AT4G34990	MYB32	myb domain protein 32	-1.10619	6.671e-06
	AT1G31320	LBD4	LOB domain-containing protein 4	-1.10698	1.161e-06
	AT4G11140	CRF1	cytokinin response factor 1	-1.10911	4.658e-16
	AT1G06040	STO	B-box zinc finger family protein	-1.10961	2.419e-17
	AT2G32100	OFP16	ovate family protein 16	-1.11022	0.0014089
	AT5G06550	AT5G06550	transferring glycosyl group transferase	-1.11621	2.957e-24
	AT1G66140	ZFP4	zinc finger protein 4	-1.1171	4.907e-05
	AT1G14580	AT1G14580	C2H2-like zinc finger protein	-1.12165	2.302e-14
	AT4G36020	CSDP1	cold shock domain protein 1	-1.12549	1.053e-25
	AT1G61730	AT1G61730	DNA-binding storekeeper protein-related transcriptional regulator	-1.12703	1.071e-27
	AT3G45610	DOF6	DOF transcription factor 6	-1.13246	3.254e-05
	AT5G63470	NF-YC4	nuclear factor Y, subunit C4	-1.13448	4.354e-11
	AT5G23420	HMGB6	high-mobility group box 6	-1.14771	9.233e-16
	AT3G57670	NTT	NO TRANSMITTING TRACT	-1.15644	3.424e-05
	AT2G02540	HB21	homeobox protein 21	-1.15989	1.323e-06
	AT1G12890	AT1G12890	Integrase-type DNA-binding superfamily protein	-1.16511	0.0001299
	AT1G62150	AT1G62150	Mitochondrial transcription termination factor family protein	-1.17128	9.11e-15
	AT1G19350	BES1	BRI1-EMS-SUPPRESSOR 1	-1.17323	5.598e-14
	AT4G02990	BSM	Mitochondrial transcription termination factor family protein	-1.18606	5.701e-24
	AT1G03150	AT1G03150	Acyl-CoA N-acyltransferases (NAT) superfamily protein	-1.19298	6.641e-20
	AT2G32460	MYB101	myb domain protein 101	-1.19354	3.703e-24
	AT2G02070	IDD5	indeterminate(ID)-domain 5	-1.20424	4.521e-20
	AT4G37740	GRF2	growth-regulating factor 2	-1.20468	1.612e-24
	AT2G36990	SIGF	RNApolymerase sigma-subunit F	-1.21174	4.463e-26
	AT2G46410	CPC	Homeodomain-like superfamily protein	-1.22	1.183e-06
	AT4G37580	HLS1	Acyl-CoA N-acyltransferases (NAT) superfamily protein	-1.22455	5.574e-28
	AT4G16610	AT4G16610	C2H2-like zinc finger protein	-1.22679	0.0004931
	AT1G06850	bZIP52	basic leucine-zipper 52	-1.23095	4.269e-08
	AT5G54180	PTAC15	plastid transcriptionally active 15	-1.23235	1.484e-13
	AT5G19490	AT5G19490	Histone superfamily protein	-1.24259	1.474e-12
	AT5G12850	AT5G12850	CCCH-type zinc finger protein with ARM repeat domain-containing protein	-1.24856	1.648e-26
	AT5G46880	HB-7	homeobox-7	-1.2562	1.402e-11
	AT1G17920	HDG12	homeodomain GLABROUS 12	-1.26277	1.806e-11
	AT1G75390	bZIP44	basic leucine-zipper 44	-1.26576	4.159e-22
	AT1G22590	AGL87	AGAMOUS-like 87	-1.2721	7.421e-11
	AT5G23930	AT5G23930	Mitochondrial transcription termination factor family protein	-1.27832	1.629e-07
	AT4G36540	BEE2	BR enhanced expression 2	-1.2825	2.622e-07
	AT1G68640	PAN	PERIANTHIA	-1.28471	2.707e-12
	AT1G62110	AT1G62110	Mitochondrial transcription termination factor family protein	-1.28958	3.709e-15
	AT1G68130	IDD14	indeterminate(ID)-domain 14	-1.29041	1.038e-10
	AT2G46590	DAG2	DOF AFFECTING GERMINATION 2	-1.2915	5.813e-06
	AT3G23150	ETR2	ethylene response 2	-1.29704	3.031e-18
	AT1G10470	ARR4	response regulator 4	-1.30347	2.483e-07
	AT4G00180	YAB3	Plant-specific transcription factor YABBY family protein	-1.30875	6.338e-26
	AT4G27950	CRF4	cytokinin response factor 4	-1.31481	1.019e-10
	AT5G66770	AT5G66770	GRAS family transcription factor	-1.31595	2.446e-19
	AT3G54430	SRS6	SHI-related sequence 6	-1.31753	2.267e-12
	AT2G46530	ARF11	auxin response factor 11	-1.32513	2.566e-12
	AT3G16870	GATA17	GATA transcription factor 17	-1.32659	1.378e-27
	AT1G14030	LSMT-L	lysine methyltransferase (LSMT)-like	-1.34812	2.559e-31
	AT1G54690	GAMMA-H2AX	gamma histone variant H2AX	-1.34937	1.869e-22
	AT4G34530	CIB1	cryptochrome-interacting basic-helix-loop-helix 1	-1.35749	1.862e-30
	AT2G28550	RAP2.7	related to AP2.7	-1.36415	1.263e-08
	AT4G31650	AT4G31650	Transcriptional factor B3 family protein	-1.36442	9.18e-10
	AT5G63420	emb2746	RNA-metabolising metallo-beta-lactamase family protein	-1.36457	2.167e-20
	AT2G37590	DOF2.4	DNA binding with one finger 2.4	-1.36771	1.885e-06
	AT1G59640	BPEp	transcription factor BIG PETAL P (BPE)	-1.37072	3.252e-22
	AT2G01760	RR14	response regulator 14	-1.37099	3.227e-05
	AT1G75080	BZR1	BRASSINAZOLE-RESISTANT 1	-1.3828	1.59e-13
	AT1G72570	AT1G72570	Integrase-type DNA-binding superfamily protein	-1.3897	6.399e-26
	AT1G64620	AT1G64620	Dof-type zinc finger DNA-binding family protein	-1.40438	2.247e-08
	AT2G46830	CCA1	circadian clock associated 1	-1.41089	1.141e-18
	AT2G17560	HMGB4	high mobility group B4	-1.41089	5.347e-35
	AT1G76110	AT1G76110	HMG (high mobility group) box protein with ARID/BRIGHT DNA-binding domain-containing protein	-1.41516	3.563e-07
	AT5G60200	TMO6	TARGET OF MONOPTEROS 6	-1.41816	1.159e-19
	AT2G24570	WRKY17	WRKY DNA-binding protein 17	-1.42359	2.643e-28
	AT5G53200	TRY	Homeodomain-like superfamily protein	-1.42398	1.084e-06
	AT1G08540	SIG2	RNApolymerase sigma subunit 2	-1.42612	6.825e-31
	AT1G69580	AT1G69580	Homeodomain-like superfamily protein	-1.42998	9.443e-09
	AT4G34290	AT4G34290	SWIB/MDM2 domain superfamily protein	-1.45026	1.511e-26
	AT1G63650	EGL3	basic helix-loop-helix (bHLH) DNA-binding superfamily protein	-1.45053	2.141e-28
	AT3G42670	CHR38	chromatin remodeling 38	-1.45128	7.825e-29
	AT3G13960	GRF5	growth-regulating factor 5	-1.45178	4.141e-32
	AT4G28190	ULT1	ULTRAPETALA1	-1.45686	3.387e-14
	AT3G20280	AT3G20280	RING/FYVE/PHD zinc finger superfamily protein	-1.46354	5.431e-15
	AT1G14350	FLP	Duplicated homeodomain-like superfamily protein	-1.46406	6.141e-13
	AT1G51060	HTA10	histone H2A 10	-1.46701	2.076e-38
	AT1G26260	CIB5	cryptochrome-interacting basic-helix-loop-helix 5	-1.47362	5.795e-29
	AT3G60390	HAT3	homeobox-leucine zipper protein 3	-1.47668	4.133e-18
	AT5G45580	AT5G45580	Homeodomain-like superfamily protein	-1.47947	0.0001383
	AT2G45050	GATA2	GATA transcription factor 2	-1.48564	4.523e-06
	AT5G52010	AT5G52010	C2H2-like zinc finger protein	-1.49716	1.342e-21
	AT3G01600	NAC044	NAC domain containing protein 44	-1.50221	5.105e-07
	AT1G10200	WLIM1	GATA type zinc finger transcription factor family protein	-1.50241	9.268e-30
	AT5G51910	AT5G51910	TCP family transcription factor	-1.50336	3.022e-15
	AT5G15030	AT5G15030	paired amphipathic helix Sin3-like protein	-1.50861	7.01e-23
	AT5G03150	JKD	JACKDAW	-1.5108	3.25e-27
	AT2G20570	GPRI1	GBF's pro-rich region-interacting factor 1	-1.52285	5.69e-13
	AT1G05230	HDG2	homeodomain GLABROUS 2	-1.5471	2.07e-23
	AT4G18390	TCP2	TEOSINTE BRANCHED 1, cycloidea and PCF transcription factor 2	-1.55876	8.158e-34
	AT5G16560	KAN	KANADI	-1.56406	2.633e-20
	AT1G75710	AT1G75710	C2H2-like zinc finger protein	-1.57162	7.411e-16
	AT3G19360	AT3G19360	Zinc finger (CCCH-type) family protein	-1.5772	6.451e-32
	AT4G36930	SPT	basic helix-loop-helix (bHLH) DNA-binding superfamily protein	-1.59183	3.241e-30
	AT5G43170	ZF3	zinc-finger protein 3	-1.59507	1.607e-11
	AT3G51080	GATA6	GATA transcription factor 6	-1.60171	1.823e-10
	AT2G23380	CLF	CURLY LEAF	-1.60811	3.683e-35
	AT5G39610	NAC6	NAC domain containing protein 6	-1.61971	2.36e-11
	AT1G19180	JAZ1	jasmonate-zim-domain protein 1	-1.63433	9.814e-23
	AT5G07580	AT5G07580	ethylene-responsive transcription factor	-1.65199	1.979e-09
	AT1G69030	AT1G69030	BSD domain-containing protein	-1.65959	1.439e-13
	AT5G56860	GNC	GATA type zinc finger transcription factor family protein	-1.70984	3.359e-24
	AT4G17810	AT4G17810	C2H2 and C2HC zinc fingers superfamily protein	-1.7173	3.506e-13
	AT4G38160	pde191	Mitochondrial transcription termination factor family protein	-1.72344	1.049e-58
	AT3G23210	bHLH34	basic Helix-Loop-Helix 34	-1.74139	1.316e-16
	AT5G65640	bHLH093	beta HLH protein 93	-1.7414	1.492e-55
	AT5G46710	AT5G46710	PLATZ transcription factor family protein	-1.74487	1.917e-13
	AT1G07640	OBP2	Dof-type zinc finger DNA-binding family protein	-1.74705	1.588e-08
	AT2G45190	AFO	Plant-specific transcription factor YABBY family protein	-1.76591	3.412e-62
	AT5G14000	NAC084	NAC domain containing protein 84	-1.76688	7.222e-14
	AT2G18160	bZIP2	basic leucine-zipper 2	-1.78212	1.021e-22
	AT5G43700	ATAUX2-11	AUX/IAA transcriptional regulator family protein	-1.78245	1.977e-32
	AT4G30980	LRL2	LJRHL1-like 2	-1.78684	5.304e-11
	AT5G44210	ERF9	erf domain protein 9	-1.78836	2.459e-13
	AT1G22640	MYB3	myb domain protein 3	-1.80947	1.107e-32
	AT5G64060	NAC103	NAC domain containing protein 103	-1.81224	5.416e-16
	AT2G42660	AT2G42660	Homeodomain-like superfamily protein	-1.81365	2.513e-19
	AT3G02980	MCC1	MEIOTIC CONTROL OF CROSSOVERS1	-1.81757	3.992e-06
	AT1G53170	ERF8	ethylene response factor 8	-1.83268	6.154e-07
	AT2G37260	TTG2	WRKY family transcription factor family protein	-1.84417	6.439e-12
	AT2G43140	AT2G43140	basic helix-loop-helix (bHLH) DNA-binding superfamily protein	-1.85695	3.33e-07
	AT3G20840	PLT1	PLETHORA 1	-1.86872	1.637e-13
	AT4G17880	MYC4	Basic helix-loop-helix (bHLH) DNA-binding family protein	-1.89797	3.361e-35
	AT4G34680	GATA3	GATA transcription factor 3	-1.90171	8.83e-37
	AT3G05690	NF-YA2	nuclear factor Y, subunit A2	-1.92751	4.068e-35
	AT4G23750	CRF2	cytokinin response factor 2	-1.97504	2.141e-66
	AT1G70000	AT1G70000	myb-like transcription factor family protein	-1.97917	6.194e-40
	AT1G64860	SIGA	sigma factor A	-1.99837	1.269e-14
	AT1G01380	ETC1	ENHANCER OF TRY AND CPC 1	-2.01124	6.209e-08
	AT2G36010	E2F3	E2F transcription factor 3	-2.01614	2.453e-18
	AT5G16540	ZFN3	zinc finger nuclease 3	-2.0301	4.172e-12
	AT4G00150	HAM3	GRAS family transcription factor	-2.03315	5.424e-16
	AT3G48440	AT3G48440	Zinc finger C-x8-C-x5-C-x3-H type family protein	-2.04687	1.718e-34
	AT1G69490	NAP	NAC-like, activated by AP3/PI	-2.05031	2.293e-18
	AT1G01060	LHY	LATE ELONGATED HYPOCOTYL	-2.07084	4.516e-64
	AT2G39900	WLIM2a	GATA type zinc finger transcription factor family protein	-2.07222	1.164e-14
	AT4G00480	ATMYC1	basic helix-loop-helix (bHLH) DNA-binding superfamily protein	-2.0894	3.984e-30
	AT5G18300	NAC088	NAC domain containing protein 88	-2.09668	4.54e-09
	AT5G53290	CRF3	cytokinin response factor 3	-2.10942	2.028e-50
	AT5G53210	SPCH	basic helix-loop-helix (bHLH) DNA-binding superfamily protein	-2.13155	2.217e-09
	AT4G37650	SHR	GRAS family transcription factor	-2.148	7.169e-26
	AT5G04820	OFP13	ovate family protein 13	-2.1557	9.331e-15
	AT1G55760	AT1G55760	BTB/POZ domain-containing protein	-2.16182	1.585e-10
	AT3G04380	SUVR4	SET-domain containing protein lysine methyltransferase family protein	-2.16302	1.034e-14
	AT1G74500	BS1	activation-tagged BRI1(brassinosteroid-insensitive 1)-suppressor 1	-2.21176	5.804e-20
	AT2G16400	BLH7	BEL1-like homeodomain 7	-2.22502	1.206e-33
	AT3G04060	NAC046	NAC domain containing protein 46	-2.23538	1.735e-11
	AT5G39760	HB23	homeobox protein 23	-2.23854	4.62e-35
	AT1G33240	GTL1	GT-2-like 1	-2.24095	1.267e-70
	AT2G18380	GATA20	GATA transcription factor 20	-2.25146	9.563e-09
	AT5G65310	HB5	homeobox protein 5	-2.25209	5.096e-61
	AT2G41900	OXS2	CCCH-type zinc finger protein with ARM repeat domain-containing protein	-2.28618	2.768e-56
	AT2G21530	AT2G21530	SMAD/FHA domain-containing protein	-2.31549	2.632e-10
	AT5G43250	NF-YC13	nuclear factor Y, subunit C13	-2.32915	7.536e-14
	AT4G37750	ANT	Integrase-type DNA-binding superfamily protein	-2.33908	2.705e-17
	AT2G44940	AT2G44940	Integrase-type DNA-binding superfamily protein	-2.35268	9.963e-13
	AT2G40220	ABI4	Integrase-type DNA-binding superfamily protein	-2.36036	5.235e-79
	AT4G34000	ABF3	abscisic acid responsive elements-binding factor 3	-2.36566	2.408e-18
	AT2G12646	AT2G12646	PLATZ transcription factor family protein	-2.36729	3.523e-10
	AT3G17730	NAC057	NAC domain containing protein 57	-2.37458	7.102e-10
	AT1G65620	AS2	ASYMMETRIC LEAVES 2	-2.40544	8.348e-23
	AT1G51070	bHLH115	basic Helix-Loop-Helix 115	-2.40619	7.112e-68
	AT4G19985	AT4G19985	Acyl-CoA N-acyltransferases (NAT) superfamily protein	-2.43117	3.658e-25
	AT1G47760	AGL102	AGAMOUS-like 102	-2.43244	2.49e-13
	AT5G13180	NAC083	NAC domain containing protein 83	-2.44485	2.517e-28
	AT5G67420	LBD37	LOB domain-containing protein 37	-2.44877	2.166e-11
	AT4G36920	AP2	Integrase-type DNA-binding superfamily protein	-2.45888	1.976e-15
	AT2G28200	AT2G28200	C2H2-type zinc finger family protein	-2.48684	4.156e-14
	AT2G40970	MYBC1	Homeodomain-like superfamily protein	-2.49543	4.245e-15
	AT2G41940	ZFP8	zinc finger protein 8	-2.49772	6.281e-14
	AT5G67110	ALC	basic helix-loop-helix (bHLH) DNA-binding superfamily protein	-2.55958	1.106e-64
	AT5G13730	SIG4	sigma factor 4	-2.57582	4.408e-28
	AT2G24790	COL3	CONSTANS-like 3	-2.58064	3.025e-45
	AT3G22100	AT3G22100	basic helix-loop-helix (bHLH) DNA-binding superfamily protein	-2.58841	4.69e-17
	AT5G10280	MYB92	myb domain protein 92	-2.59029	1.061e-14
	AT3G02550	LBD41	LOB domain-containing protein 41	-2.64225	1.945e-91
	AT1G05805	AT1G05805	basic helix-loop-helix (bHLH) DNA-binding superfamily protein	-2.67364	2.617e-14
	AT5G07680	NAC080	NAC domain containing protein 80	-2.69687	8.011e-35
	AT2G22770	NAI1	basic helix-loop-helix (bHLH) DNA-binding superfamily protein	-2.70985	3.018e-90
	AT5G46690	bHLH071	beta HLH protein 71	-2.71785	3.779e-24
	AT2G40260	AT2G40260	Homeodomain-like superfamily protein	-2.76439	5.825e-22
	AT5G13060	ABAP1	ARMADILLO BTB protein 1	-2.77232	4.375e-18
	AT3G04070	NAC047	NAC domain containing protein 47	-2.77802	5.246e-21
	AT1G14440	HB31	homeobox protein 31	-2.80111	1.881e-80
	AT1G29280	WRKY65	WRKY DNA-binding protein 65	-2.84395	3.735e-09
	AT5G24330	ATXR6	ARABIDOPSIS TRITHORAX-RELATED PROTEIN 6	-2.85647	4.361e-20
	AT5G39820	NAC094	NAC domain containing protein 94	-2.85807	2.091e-18
	AT1G66470	RHD6	ROOT HAIR DEFECTIVE6	-2.86049	4.963e-17
	AT1G44830	AT1G44830	Integrase-type DNA-binding superfamily protein	-2.8719	8.58e-13
	AT3G02830	ZFN1	zinc finger protein 1	-2.87991	4.374e-19
	AT1G66350	RGL1	RGA-like 1	-2.89107	9.9e-24
	AT5G01840	OFP1	ovate family protein 1	-2.89794	2.453e-14
	AT5G25830	GATA12	GATA transcription factor 12	-2.91248	1.701e-12
	AT5G66270	AT5G66270	Zinc finger C-x8-C-x5-C-x3-H type family protein	-2.92624	6.91e-25
	AT2G26580	YAB5	plant-specific transcription factor YABBY family protein	-2.96786	3.747e-39
	AT3G04730	IAA16	indoleacetic acid-induced protein 16	-2.96872	1.621e-30
	AT4G30860	SDG4	SET domain group 4	-3.00655	2.47e-20
	AT2G39880	MYB25	myb domain protein 25	-3.03723	4.415e-18
	AT4G34590	GBF6	G-box binding factor 6	-3.05022	4.316e-48
	AT5G58900	AT5G58900	Homeodomain-like transcriptional regulator	-3.06711	4.633e-57
	AT5G14750	MYB66	myb domain protein 66	-3.09753	4.238e-64
	AT1G74660	MIF1	mini zinc finger 1	-3.10396	7.847e-09
	AT5G57180	CIA2	chloroplast import apparatus 2	-3.11094	1.166e-96
	AT3G50750	BEH1	BES1/BZR1 homolog 1	-3.18547	2.393e-44
	AT5G06250	DPA4	AP2/B3-like transcriptional factor family protein	-3.25678	3.128e-37
	AT3G29035	NAC3	NAC domain containing protein 3	-3.31502	2.682e-20
	AT2G28510	AT2G28510	Dof-type zinc finger DNA-binding family protein	-3.37911	1.12e-117
	AT5G67060	HEC1	basic helix-loop-helix (bHLH) DNA-binding superfamily protein	-3.40106	1.845e-38
	AT4G36240	GATA7	GATA transcription factor 7	-3.41788	7.516e-19
	AT5G09750	HEC3	basic helix-loop-helix (bHLH) DNA-binding superfamily protein	-3.42802	5.409e-12
	AT3G14740	AT3G14740	RING/FYVE/PHD zinc finger superfamily protein	-3.47353	2.556e-25
	AT4G40060	HB16	homeobox protein 16	-3.50756	2.79e-109
	AT1G24625	ZFP7	zinc finger protein 7	-3.62145	4.64e-29
	AT5G60890	MYB34	myb domain protein 34	-3.6739	4.9e-121
	AT2G36050	OFP15	ovate family protein 15	-3.7394	2.995e-20
	AT5G15150	HB-3	homeobox 3	-3.85411	2.855e-51
	AT3G50330	HEC2	basic helix-loop-helix (bHLH) DNA-binding superfamily protein	-3.91467	3.786e-47
	AT3G61890	HB-12	homeobox 12	-3.95529	1.913e-27
	AT2G47520	ERF71	Integrase-type DNA-binding superfamily protein	-4.05343	1.307e-22
	AT3G58120	BZIP61	Basic-leucine zipper (bZIP) transcription factor family protein	-4.14325	2.727e-29
	AT3G58070	GIS	GLABROUS INFLORESCENCE STEMS	-4.31902	4.12e-32
