# Supplementary material for: ATHB2 is a negative regulator of germination in Arabidopsis thaliana seeds
Source: Sci Rep. 2021 May 6;11:9688. doi: 10.1038/s41598-021-88874-5 (PMC8102570; doi:10.1038/s41598-021-88874-5)
Supplement: Supplementary file 9 — Supplementary Information 9. [file 41598_2021_88874_MOESM9_ESM.xlsx]

## Sheet: Primers
List of Primers
GENE NAME	Forward	Reverse
HAT1	CACCGACCACACTTTTGATG	CACAACCCATAGAAGCAGCA
HAT2	GAGAAGGAATCTCCGGAACC	TGTCTTGCCGTCAAGTTCAG
HAT3	AGAGCGAGCGAGAGCTAATG	TTGCTTAGCCAAAGCCATCT
ATHB4	GGACAATGGGGGAAAGAGAT	TCTTCTGGGGATGGCTATTG
ATHB2	TGAGCCCACCCACTACTTTGAC	AGGAGCCCACGCATTGACC
AUX1	TCAGAATGCGGCGGAGAAGC	GAACCCAAACCACCACGAAAGC
SPATULA	CGGCGACGACTACAACGAC	TGACGGTGGATGATGAGAAACG
GA3ox1	CTCTTCTCCGCTGCTCCTTC	CGCCGTGGTTTGAGATTTGG
ABI3	CCGCCAACCTCGCAGTATAATC	CCTCCTCTGTCTCGCCATCC
ABI5	CAATCAACAACAAGCAGCAGCAG	CCACCACTAAAGACACCAACACC
NCED9	ATGCTTATCTGGCTTTAACCGAACC	CTCCGTCTTCTTCTCCGTCACC
PIL5	TGAATCCCGTAGCGAGGAAACAA	TTCCACATCCCATTGACATCATCTG
SOMNUS	TTTGCTCTTTCGCCTTCCAC	TCGCCGTGAAATCGTTCATC
PP2A	TAACGTGGCCAAAATGATGC	GTTCTCCACAACCGATTGGT
